# Supplementary material for: Arabidopsis Growth-Promotion and Root Architecture Responses to the Beneficial Rhizobacterium Phyllobacterium brassicacearum Strain STM196 Are Independent of the Nitrate Assimilatory Pathway
Source: Plants (Basel). 2022 Jan 4;11(1):128. doi: 10.3390/plants11010128 (PMC8747170; doi:10.3390/plants11010128)
Supplement: Supplementary file 1 [file plants-11-00128-s001.zip]

Archive with 1 entries (1 files):
- plants-1443698-supplementary.pdf
